# Supplementary material for: Longitudinal and Multimodal Radiomics Models for Head and Neck Cancer Outcome Prediction
Source: Cancers (Basel). 2023 Jan 21;15(3):673. doi: 10.3390/cancers15030673 (PMC9913206; doi:10.3390/cancers15030673)
Supplement: Supplementary file 1 [file cancers-15-00673-s001.zip]

Archive with 1 entries (1 files):
- cancers-2103461-supplementary.pdf
